# Supplementary material for: Sini-san improves duodenal tight junction integrity in a rat model of functional dyspepsia
Source: BMC Complement Altern Med. 2017 Aug 30;17:432. doi: 10.1186/s12906-017-1938-2 (PMC5577804; doi:10.1186/s12906-017-1938-2)
Supplement: Additional file 1: — Dataset.ᅟ(XLSX 13 kb) [file 12906_2017_1938_MOESM1_ESM.xlsx]

## Sheet: Sheet1
		20mmHg			40mmHg			60mmHg			80mmHg
		Control	FD	SNS	Control	FD	SNS	Control	FD	SNS	Control	FD	SNS
	Gastric sensitivity（%）	8.914	22.132	10.953	18.23	54.954	21.267	169.181	133.779	121.563	80.494	145.765	166.236
		6.946	23.609	28.524	31.393	103.224	21.6	101.541	312.772	134.85	73.712	238.09	131.355
		12.516	37.029	23.014	63.982	51.337	28.88	100.062	142.619	85.61	169.511	373.216	137.407
		12.712	28.305	15.233	24.303	94.445	50.235	68.507	292.809	67.383	127.714	342.737	78.418
		18.935	42.765	9.149	36.983	94.785	33.811	203.113	210.195	94.478	224.047	277.36	207.544
		11.416	21.468	13.981	25.726	65.092	54.196	90.075	188.157	135.364	82.907	130.744	74.013
	Gastric compliance（ml/mmHg）	0.23	0.23	0.22	0.29	0.19	0.28	0.28	0.2	0.29	0.27	0.21	0.26
		0.24	0.2	0.23	0.32	0.18	0.26	0.31	0.21	0.35	0.29	0.2	0.26
		0.21	0.28	0.31	0.32	0.15	0.26	0.3	0.18	0.28	0.3	0.23	0.33
		0.28	0.24	0.26	0.31	0.18	0.28	0.36	0.2	0.32	0.31	0.23	0.27
		0.26	0.24	0.2	0.28	0.15	0.34	0.27	0.21	0.29	0.29	0.23	0.29
		0.29	0.25	0.3	0.24	0.22	0.29	0.33	0.23	0.29	0.3	0.24	0.31
		Control	FD	SNS
	TEER（Ω/cm2）	38.91	24.16	32.73
		37.95	13.78	38.99
		42.64	20.23	42.17
		41.49	19.53	42.37
		38.41	15.37	31.89
		40.94	19.16	38.04
		Control	FD	SNS
	occludin relative grey value	0.102	0.023	0.121
		0.12	0.041	0.154
		0.102	0.023	0.121
		0.127	0.017	0.105
		0.159	0.065	0.155
		0.127	0.017	0.105
	claudin relative grey value	0.067	0.008	0.055
		0.059	0.007	0.063
		0.061	0.005	0.058
		0.062	0.008	0.061
		0.059	0.007	0.06
		0.061	0.004	0.057
		Control	FD	SNS
	TNF-α concentration(pg/mg)	0.98	1.58	0.66
		0.78	1.69	1.2
		0.74	1.93	1.1
		0.69	1.85	0.95
		0.65	1.11	1.3
		0.71	1.76	0.57
	IFN-γ concentration(pg/mg)	0.11	0.4	0.13
		0.13	0.41	0.12
		0.14	0.42	0.13
		0.1	0.39	0.11
		0.08	0.39	0.13
		0.22	0.43	0.13
		Control	FD	SNS
	mRNA level of TRPV1	0.429283	0.795536	0.288172
		0.252613	1.16473	0.115423
		0.332171	1.04972	0.564482
		0.109956	0.635075	0.106579
		0.133972	1.74715	0.149167
		0.231647	0.929805	0.320856
